# Supplementary material for: Hepatitis B Virus Prevalence among HIV-Uninfected People Living in Rural and Peri-Urban Areas in Botswana
Source: Microorganisms. 2024 Jun 15;12(6):1207. doi: 10.3390/microorganisms12061207 (PMC11205512; doi:10.3390/microorganisms12061207)
Supplement: Supplementary file 1 [file microorganisms-12-01207-s001.zip]

Archive with 1 entries (1 files):
- microorganisms-3024464-supplementary.pdf
